# Supplementary material for: Myogenic Precursor Cells Show Faster Activation and Enhanced Differentiation in a Male Mouse Model Selected for Advanced Endurance Exercise Performance
Source: Cells. 2022 Mar 16;11(6):1001. doi: 10.3390/cells11061001 (PMC8947336; doi:10.3390/cells11061001)
Supplement: Supplementary file 1 [file cells-11-01001-s001.zip]

Archive with 1 entries (1 files):
- cells-1573415-supplementary.pdf
